# Supplementary material for: Furthering the Evidence of the Effectiveness of Employment Strategies for People with Mental Disorders in Europe: A Systematic Review
Source: Int J Environ Res Public Health. 2018 Apr 24;15(5):838. doi: 10.3390/ijerph15050838 (PMC5981877; doi:10.3390/ijerph15050838)
Supplement: Supplementary file 1 [file ijerph-15-00838-s001.zip]

Archive with 4 entries (3 files):
- ijerph-284514-suppl/
- ijerph-284514-suppl/Figure S1. Flow chart description.jpg
- ijerph-284514-suppl/The short description.doc
- ijerph-284514-suppl/The syntax extensive description.doc
